# Supplementary material for: The Force-Dependent Mechanism of an Integrin α4β7–MAdCAM-1 Interaction
Source: Int J Mol Sci. 2023 Nov 7;24(22):16062. doi: 10.3390/ijms242216062 (PMC10670920; doi:10.3390/ijms242216062)
Supplement: Supplementary file 1 [file ijms-24-16062-s001.zip]

Archive with 1 entries (1 files):
- ijms-2636412-supplementary.pdf
